# Supplementary material for: Use of industrial hemp byproducts in ruminants: a review of the nutritional profile, animal response, constraints, and global regulatory environment
Source: J Cannabis Res. 2025 May 14;7:25. doi: 10.1186/s42238-025-00279-7 (PMC12076842; doi:10.1186/s42238-025-00279-7)
Supplement: Supplementary file 1 — Supplementary Material 1. [file 42238_2025_279_MOESM1_ESM.xlsx]

## Sheet: dmi
authors	animals	note	level	group	n.c	mean.c	sd.c	n.e	mean.e	sd.e
Hessle et al. (2008)	Dairy cows	Soybean meal	20	HSB	28	4.55	0.11	28	5	0.11
Hessle et al. (2008)	Dairy cows	Soybean meal	12.5899	HSB	25	10.57	0.25	25	11.12	0.25
Karlsson et al. (2010)	Dairy cows	Soybean meal	14.3	HSB	12	23.3	0.8	12	26.4	0.8
Karlsson et al. (2010)	Dairy cows	Hempseed cake	23.3	HSB	12	23.3	0.8	12	23.9	0.8
Karlsson et al. (2010)	Dairy cows	Hempseed cake	31.8	HSB	12	23.3	0.8	12	26.4	0.8
Karlsson & Martinsson (2011)	Small ruminants	Barley	21.8	HSB	5	0.865	0.035	5	0.926	0.035
Karlsson & Martinsson (2011)	Small ruminants	Pea	22.8	HSB	6	0.989	0.035	6	0.926	0.035
Karlsson & Martinsson (2011)	Small ruminants	Rapeseed cake	23.8	HSB	6	0.86	0.035	6	0.926	0.035
Antunović et al. (2021)	Small ruminants	Soybean meal	12	HSB	10	0.99	0.099	10	0.89	0.089
Abrahamsen et al. (2021)	Small ruminants	soybean meal	10	HSB	10	1.384	0.127	10	1.393	0.127
Abrahamsen et al. (2021)	Small ruminants	hempseed meal	20	HSB	10	1.384	0.127	10	1.402	0.127
Abrahamsen et al. (2021)	Small ruminants	hempseed meal	30	HSB	10	1.384	0.127	10	1.357	0.127
Fabro et al. (2022)	Dairy cows	Soybean meal	4.5	HSB	7	9	0.427533	7	9.3	0.427533
Fabro et al. (2022)	Dairy cows	Soybean meal	4.5	HSB	5	13.1	0.78	5	12.2	0.78
Fabro et al. (2022)	Dairy cows	Soybean meal	4.5	HSB	4	7.9	0.78	4	7.1	0.78
Winders et al. (2022)	Beef steers	DDGS	20	HSB	4	14.16	0.36	4	14.13	0.36
Winders et al. (2023)	Beef steers	Corn grain	20	HSB	15	11.4944	0.965	15	14.2096	0.965
Winders et al. (2023)	Beef steers	DDGS	20	HSB	5	11.7756	0.965	5	14.2096	0.965
Semwogerere et al. (2022)	Small ruminants	Soybean meal	2.5	HSB	5	1.21	0.062	5	1.17	0.062
Semwogerere et al. (2022)	Small ruminants	Hempseed cake	5	HSB	7	1.21	0.062	7	1.17	0.062
Semwogerere et al. (2022)	Small ruminants	Hempseed cake	7.5	HSB	7	1.21	0.062	7	1.16	0.062
Wang et al. (2023)	Dairy cows	Spent hemp biomass	6	SHB	3	21	0.7	3	21	0.7
Wang et al. (2023)	Dairy cows	Spent hemp biomass	10.8	SHB	3	21	0.7	3	19.7	0.7
Wagner et al. (2022)	Dairy cows	Hemp silage	1.63158	HP	4	18.81	0.97	4	18.18	1.23
Wagner et al. (2022)	Dairy cows	Hemp silage	4.42105	HP	4	18.81	0.97	4	15.38	2.38
Wagner et al. (2022)	Dairy cows	Hemp silage	8.84211	HP	4	18.81	0.97	4	17.16	0.7
Irawan et al. (2023)	Dairy cows	Alfalfa meal	7.4	SHB	9	18	0.25	9	16.8	0.25
Addo et al. (2023a)	Dairy cows	Canola meal	6.25	HSB	6	14.9	0.94	6	14.5	0.94
Addo et al. (2023a)	Dairy cows	Hemp seed meal	10.2	HSB	6	14.9	0.94	6	14.8	0.94
Addo et al. (2023b)	Dairy cows	Canola meal	7.5	HSB	12	23.4	1.05	12	23.1	1.05
Addo et al. (2023b)	Dairy cows	Hemp seed meal	15	HSB	12	23.4	1.05	12	23.5	1.05
Parker et al. (2022)	Small ruminants	Spent hemp biomass	10	SHB	7	1.496	0.903	7	1.49	0.903
Parker et al. (2022)	Small ruminants	Spent hemp biomass	20	SHB	7	1.496	0.903	7	1.314	0.903
McGovern et al. (2024)	Cattle (Bulls)	hempseed meal	10	HSB	10	7.25	1.01	10	8.38	1.01
Ran et al. (2024)	Small ruminants	Hemp forage	5	HP	10	0.432	0.014	10	0.404	0.014
Ran et al. (2024)	Small ruminants	Hemp forage	10	HP	10	0.432	0.014	10	0.385	0.014
Ran et al. (2024)	Small ruminants	Hemp forage	20	HP	10	0.432	0.014	10	0.366	0.014

## Sheet: adg
authors	note	level	animals	group	n.c	mean.c	sd.c	n.e	mean.e	sd.e
Hessle et al. (2008)	Soybean meal	0	Dairy cows	HSB	28	1.28	0.04	28	1.34	0.04
Hessle et al. (2008)	Soybean meal	0	Dairy cows	HSB	25	1.22	0.05	25	1.22	0.05
Karlsson & Martinsson (2011)	Barley	0	Small ruminants	HSB	12	0.115	0.0096	12	0.119	0.0096
Karlsson & Martinsson (2011)	Pea	0	Small ruminants	HSB	12	0.209	0.0096	12	0.119	0.0096
Karlsson & Martinsson (2011)	Rapeseed cake	0	Small ruminants	HSB	12	0.175	0.0096	12	0.119	0.0096
Antunović et al. (2021)	Soybean meal	0	Small ruminants	HSB	10	0.273	0.0272333	10	0.333	0.0272333
Abrahamsen et al. (2021)	soybean meal	0	Small ruminants	HSB	10	0.179	0.016	10	0.159	0.016
Abrahamsen et al. (2021)	hempseed meal	10	Small ruminants	HSB	10	0.179	0.016	10	0.141	0.016
Abrahamsen et al. (2021)	hempseed meal	20	Small ruminants	HSB	7	0.179	0.016	7	0.13	0.016
Fabro et al. (2022)	Soybean meal	0	Dairy cows	HSB	4	0.794	0.0562853	4	0.826	0.0562853
Winders et al. (2022)	DDGS	0	Beef steers	HSB	5	1.83	0.07	5	1.69	0.07
Semwogerere et al. (2022)	Soybean meal	0	Small ruminants	HSB	7	0.25	0.017	7	0.24	0.017
Semwogerere et al. (2022)	Hempseed cake	2.5	Small ruminants	HSB	7	0.25	0.017	7	0.25	0.017
Semwogerere et al. (2022)	Hempseed cake	5	Small ruminants	HSB	7	0.25	0.017	7	0.24	0.017
Semwogerere et al. (2022)	Hempseed cake	7.5	Small ruminants	HSB	9	0.25	0.017	9	0.25	0.017
Parker et al. (2022)	SHB	0	Small ruminants	SHB	7	0.214	0.006	7	0.201	0.006
Parker et al. (2022)	SHB	10	Small ruminants	SHB	7	0.214	0.006	7	0.23	0.006
McGovern et al. (2024)	Hempseed meal	10	Bulls	HSB	10	1.01	0.19	10	0.97	0.19
Ran et al. (2024)	Hemp forage	5	Small ruminants	HP	10	0.086	0.004	10	0.094	0.004
Ran et al. (2024)	Hemp forage	10	Small ruminants	HP	10	0.086	0.004	10	0.9	0.004
Ran et al. (2024)	Hemp forage	20	Small ruminants	HP	10	0.086	0.004	10	0.089	0.004

## Sheet: fe
authors	animals	note	level	group	n.c	mean.c	sd.c	n.e	mean.e	sd.e
Hessle et al. (2008)	Dairy cows	Soybean meal	0	HSB	28	0.315	0.004	28	0.288	0.004
Hessle et al. (2008)	Dairy cows	Soybean meal	0	HSB	25	0.114	0.003	25	0.108	0.003
Karlsson et al. (2010)	Dairy cows	Soybean meal	0	HSB	12	1.12	0.04	12	1.13	0.04
Karlsson et al. (2010)	Dairy cows	Hempseed cake	14.3	HSB	12	1.12	0.04	12	1.12	0.04
Karlsson et al. (2010)	Dairy cows	Hempseed cake	23.3	HSB	12	1.12	0.04	12	1.03	0.04
Abrahamsen et al. (2021)	Small ruminants	soybean meal	0	HSB	10	0.129	0.03	10	0.113	0.03
Abrahamsen et al. (2021)	Small ruminants	hempseed meal	10	HSB	10	0.129	0.03	10	0.1	0.03
Abrahamsen et al. (2021)	Small ruminants	hempseed meal	20	HSB	10	0.129	0.03	10	0.095	0.03
Fabro et al. (2022)	Dairy cows	Soybean meal	0	HSB	7	0.051	0.00416025	7	0.057	0.00416025
Winders et al. (2022)	Beef steers	DDGS	0	HSB	4	0.13	0.004	4	0.12	0.004
Semwogerere et al. (2022)	Small ruminants	Soybean meal	0	HSB	5	0.005	0.0002	5	0.005	0.0002
Semwogerere et al. (2022)	Small ruminants	Hempseed cake	2.5	HSB	7	0.005	0.0002	7	0.005	0.0002
Semwogerere et al. (2022)	Small ruminants	Hempseed cake	5	HSB	7	0.005	0.0002	7	0.005	0.0002
Semwogerere et al. (2022)	Small ruminants	Hempseed cake	7.5	HSB	7	0.005	0.0002	7	0.005	0.0002
Irawan et al. (2023)	Dairy cows	Alfalfa meal	0	SHB	9	1.13	0.06	9	1.2	0.06
McGovern et al. (2024)	Cattle (Bulls)	Hempseed meal	10	HSB	10	8.08	4.02	10	9.75	4.02
Ran et al. (2024)	Small ruminants	Hemp forage	5	HP	10	5.09	0.163	10	4.3	0.163
Ran et al. (2024)	Small ruminants	Hemp forage	10	HP	10	5.09	0.163	10	4.27	0.163
Ran et al. (2024)	Small ruminants	Hemp forage	20	HP	10	5.09	0.163	10	4.15	0.163

## Sheet: hwc
authors	animals	note	level	group	n.c	mean.c	sd.c	n.e	mean.e	sd.e
Hessle et al. (2008)	Dairy cows	Soybean meal	0	HSB	25	309	12	25	310	12
Turner et al. (2008)	Beef steers	Soybean meal	0	HSB	8	327.8	6.83	8	321.5	6.83
Antunović et al. (2021)	Small ruminants	Soybean meal	0	HSB	10	17.34	0.436	10	17.25	0.436
Gurung et al. (2022)	Small ruminants	soybean meal	0	HSB	7	16.55	0.42	7	16.37	0.42
Gurung et al. (2022)	Small ruminants	hempseed meal	10	HSB	7	16.55	0.42	7	15.69	0.42
Gurung et al. (2022)	Small ruminants	hempseed meal	20	HSB	7	16.55	0.42	7	15.33	0.42
Fabro et al. (2022)	Dairy cows	Soybean meal	0	HSB	7	348.3	11.9704	7	344.2	11.9704
Winders et al. (2022)	Beef steers	DDGS	0	HSB	4	422	4.9	4	411	4.9
Semwogerere et al. (2022)	Small ruminants	Soybean meal	0	HSB	5	18.2	0.766	5	18.4	0.766
Semwogerere et al. (2022)	Small ruminants	Hempseed cake	2.5	HSB	7	18.2	0.766	7	18.6	0.766
Semwogerere et al. (2022)	Small ruminants	Hempseed cake	5	HSB	7	18.2	0.766	7	18.2	0.766
Semwogerere et al. (2022)	Small ruminants	Hempseed cake	7.5	HSB	7	18.2	0.766	7	18.8	0.766
Parker et al. (2022)	Small ruminants	Alfalfa meal	10	SHB	7	25.9	1.1	7	27.5	1.1
Parker et al. (2022)	Small ruminants	Alfalfa meal	20	SHB	7	25.9	1.1	7	26.8	1.1
Khamhan et al. (2024)

## Sheet: dressing
authors	animals	note	level	group	n.c	mean.c	sd.c	n.e	mean.e	sd.e
Hessle et al. (2008)	Dairy cows	Soybean meal	0	HSB	25	51	0.3	25	51.7	0.3
Antunović et al. (2021)	Small ruminants	Soybean meal	0	HSB	10	53.85	0.728	10	50.68	0.728
Gurung et al. (2022)	Small ruminants	soybean meal	0	HSB	7	46.59	0.51	7	45.43	0.51
Gurung et al. (2022)	Small ruminants	hempseed meal	10	HSB	7	46.59	0.51	7	45.77	0.51
Gurung et al. (2022)	Small ruminants	hempseed meal	20	HSB	7	46.59	0.51	7	46.17	0.51
Fabro et al. (2022)	Dairy cows	Soybean meal	0	HSB	7	49.7	0.717505	7	48.1	0.717505
Winders et al. (2022)	Beef steers	DDGS	0	HSB	4	60.44	0.5	4	60.51	0.5
Semwogerere et al. (2022)	Small ruminants	Soybean meal	0	HSB	5	50	0.87	5	50	0.87
Semwogerere et al. (2022)	Small ruminants	Hempseed cake	2.5	HSB	7	50	0.87	7	50.7	0.87
Semwogerere et al. (2022)	Small ruminants	Hempseed cake	5	HSB	7	50	0.87	7	49.3	0.87
Semwogerere et al. (2022)	Small ruminants	Hempseed cake	7.5	HSB	7	50	0.87	7	50.6	0.87
Parker et al. (2022)	Small ruminants	Alfalfa meal	10	SHB	7	48.4	0.94	7	48.6	0.94
Parker et al. (2022)	Small ruminants	Alfalfa meal	20	SHB	7	48.4	0.94	7	49.1	0.94
Ran et al. (2024)	Small ruminants	Hemp forage	5	HP	10	37.71	2.12	10	36.51	2.12
Ran et al. (2024)	Small ruminants	Hemp forage	10	HP	10	37.71	2.12	10	39.14	2.12
Ran et al. (2024)	Small ruminants	Hemp forage	20	HP	10	37.71	2.12	10	38.33	2.12

## Sheet: c18_2
authors	animals	note	level	group	n.c	mean.c	sd.c	n.e	mean.e	sd.e
Turner et al. (2008)	Beef steers	Soybean meal	0	HSB	8	14	0.85	8	16.6	0.85
Turner et al. (2012)	Small ruminants	Barley	0	HSB	10	4.19	0.55	10	5.84	0.55
Turner et al. (2012)	Small ruminants	Pea	0	HSB	10	3.77	0.55	10	5.84	0.55
Turner et al. (2012)	Small ruminants	Rapeseed cake	0	HSB	10	4.49	0.55	10	5.84	0.55
Antunović et al. (2021)	Small ruminants	Soybean meal	0	HSB	10	6.79	1.21	10	11	1.21
Fabro et al. (2022)	Dairy cows	Soybean meal	0	HSB	7	2.28	0.104284	7	2.37	0.104284
Semwogerere et al. (2023)	Small ruminants	Soybean meal	0	HSB	7	4.417	0.0618044	7	4.29292	0.0618044
Semwogerere et al. (2023)	Small ruminants	Hempseed cake	2.5	HSB	10	4.417	0.0618044	10	4.33979	0.0618044
Semwogerere et al. (2023)	Small ruminants	Hempseed cake	5	HSB	10	4.417	0.0618044	10	4.48317	0.0618044
Semwogerere et al. (2023)	Small ruminants	Hempseed cake	7.5	HSB	10	4.417	0.0618044	10	4.40872	0.0618044

## Sheet: c18_3
authors	animals	note	level	group	n.c	mean.c	sd.c	n.e	mean.e	sd.e
Turner et al. (2008)	Beef steers	Soybean meal	0	HSB	8	1.24	0.11	8	1.74	0.11
Turner et al. (2012)	Small ruminants	Barley	0	HSB	10	0.69	0.093	10	0.78	0.093
Turner et al. (2012)	Small ruminants	Pea	0	HSB	10	0.55	0.093	10	0.78	0.093
Antunović et al. (2021)	Small ruminants	Soybean meal	0	HSB	10	0.78	0.068	10	1.02	0.068
Fabro et al. (2022)	Dairy cows	Soybean meal	0	HSB	7	0.4	0.0246842	7	0.43	0.0246842
Semwogerere et al. (2023)	Small ruminants	Soybean meal	0	HSB	7	3.98136	0.0537521	7	3.9786	0.0537521
Semwogerere et al. (2023)	Small ruminants	Hempseed cake	2.5	HSB	10	3.98136	0.0537521	10	4.78921	0.0537521
Semwogerere et al. (2023)	Small ruminants	Hempseed cake	5	HSB	10	3.98136	0.0537521	10	4.8416	0.0537521
Semwogerere et al. (2023)	Small ruminants	Hempseed cake	7.5	HSB	10	3.98136	0.0537521	10	5.46472	0.0537521
Irawan et al. (2023)	Dairy cows	Alfalfa meal	0	SHB	9	0.3	0.04	9	0.26	0.04
Irawan et al. (2023)	Dairy cows	Alfalfa meal	0	SHB	9	0.56	0.04	9	0.59	0.04
Addo et al. (2023b)	Dairy cows	Canola meal	0	HSB	12	0.321	0.012	12	0.373	0.012
Addo et al. (2023b)	Dairy cows	Hemp seed meal	7.5	HSB	12	0.321	0.012	12	0.429	0.012

## Sheet: pufa
authors	animals	note	level	group	n.c	mean.c	sd.c	n.e	mean.e	sd.e
Turner et al. (2008)	Beef steers	Soybean meal	0	HSB	8	29.1	1.16	8	33.1	1.16
Turner et al. (2012)	Small ruminants	Barley	0	HSB	10	7.81	0.854	10	10.59	0.854
Turner et al. (2012)	Small ruminants	Pea	0	HSB	10	7.14	0.854	10	10.59	0.854
Turner et al. (2012)	Small ruminants	Rapeseed cake	0	HSB	10	8.33	0.854	10	10.59	0.854
Fabro et al. (2022)	Dairy cows	Soybean meal	0	HSB	7	4.05	0.149769	7	4.07	0.149769
Semwogerere et al. (2023)	Small ruminants	Soybean meal	0	HSB	7	44.4181	0.0954469	7	35.8709	0.0954469
Semwogerere et al. (2023)	Small ruminants	Hempseed cake	2.5	HSB	10	44.4181	0.0954469	10	34.8507	0.0954469
Semwogerere et al. (2023)	Small ruminants	Hempseed cake	5	HSB	10	44.4181	0.0954469	10	33.4445	0.0954469
Semwogerere et al. (2023)	Small ruminants	Hempseed cake	7.5	HSB	10	44.4181	0.0954469	10	32.5622	0.0954469
Šalavardic et al. (2021)	Small ruminants	Soybean meal	0	HSB	14	4.34	0.064	14	4.55	0.064
Šalavardic et al. (2021)	Small ruminants	Hempseed cake	6	HSB	14	4.34	0.064	14	4.24	0.064
Irawan et al. (2023)	Dairy cows	Alfalfa meal	0	SHB	9	3.86	0.14	9	3.74	0.14
Irawan et al. (2023)	Dairy cows	Alfalfa meal	0	SHB	9	4.48	0.33	9	4.65	0.33
Addo et al. (2023b)	Dairy cows	Canola meal	0	HSB	12	3.428	0.216	12	3.901	0.216
Addo et al. (2023b)	Dairy cows	Hemp seed meal	7.5	HSB	12	3.428	0.216	12	4.253	0.216

## Sheet: n6
authors	animals	group	note	level	group	n.c	mean.c	sd.c	n.e	mean.e	sd.e
Turner et al. (2008)	Beef steers	CON	Soybean meal	0	HSB	8	23.7	0.96	8	26.9	0.96
Turner et al. (2012)	Small ruminants	CON	Barley	0	HSB	10	5.23	0.719	10	7.48	0.719
Turner et al. (2012)	Small ruminants	CON	Pea	0	HSB	10	4.79	0.719	10	7.48	0.719
Turner et al. (2012)	Small ruminants	CON	Rapeseed cake	0	HSB	10	5.79	0.719	10	7.48	0.719
Antunović et al. (2021)	Small ruminants	CON	Soybean meal	0	HSB	10	7.01	1.223	10	11.27	1.223
Fabro et al. (2022)	Dairy cows	CON	Soybean meal	0	HSB	7	3.19	0.134515	7	3.25	0.134515
Šalavardic et al. (2021)	Small ruminants	CON	Soybean meal	0	HSB	14	3.73	0.063	14	3.77	0.063
Šalavardic et al. (2021)	Small ruminants	HSB	Hempseed cake	6	HSB	14	3.73	0.063	14	3.55	0.063
Irawan et al. (2023)	Dairy cows	CON	Alfalfa meal	0	SHB	9	2.39	0.07	9	2.56	0.07
Irawan et al. (2023)	Dairy cows	CON	Alfalfa meal	0	SHB	9	2.91	0.18	8	3.01	0.18

## Sheet: n3
authors	animals	note	level	group	n.c	mean.c	sd.c	n.e	mean.e	sd.e
Turner et al. (2008)	Beef steers	Soybean meal	0	HSB	8	5.32	0.29	8	6.11	0.29
Turner et al. (2012)	Small ruminants	Barley	0	HSB	10	1.2	0.148	10	1.54	0.148
Turner et al. (2012)	Small ruminants	Pea	0	HSB	10	1.05	0.148	10	1.54	0.148
Antunović et al. (2021)	Small ruminants	Soybean meal	0	HSB	10	1.18	0.093	10	1.7	0.093
Fabro et al. (2022)	Dairy cows	Soybean meal	0	HSB	7	0.55	0.0363329	7	0.57	0.0363329
Šalavardic et al. (2021)	Small ruminants	Soybean meal	0	HSB	14	0.6	0.019	14	0.67	0.019
Šalavardic et al. (2021)	Small ruminants	Hempseed cake	6	HSB	14	0.6	0.019	14	0.68	0.019
Irawan et al. (2023)	Dairy cows	Alfalfa meal	0	SHB	9	0.63	0.08	9	0.49	0.08
Irawan et al. (2023)	Dairy cows	Alfalfa meal	0	SHB	9	0.73	0.1	9	0.78	0.1

[truncated: 11 more sheets: n6_n3, milk, fat, prot, lac, vfa, c2, c3, c4, dmd, ndfd]
